# Supplementary material for: Improving Breast Cancer Outcomes Through Quality Care: Call to Action for the Implementation of the Breast Cancer Care Quality Index (BCCQI)
Source: Int J Environ Res Public Health. 2026 Feb 6;23(2):207. doi: 10.3390/ijerph23020207 (PMC12940849; doi:10.3390/ijerph23020207)
Supplement: Supplementary file 1 [file ijerph-23-00207-s001.zip]

Archive with 1 entries (1 files):
- ijerph-4087785-supplementary.pdf
